# Supplementary material for: Linear leaky-integrate-and-fire neuron model based spiking neural networks and its mapping relationship to deep neural networks
Source: Front Neurosci. 2022 Aug 24;16:857513. doi: 10.3389/fnins.2022.857513 (PMC9448910; doi:10.3389/fnins.2022.857513)
Supplement: Supplementary file 1 [file Presentation_1.zip]

Archive with 3 entries (3 files):
- frontiers_SupplementaryMaterial.pdf
- frontiers_SupplementaryMaterial.tex
- __MACOSX/._frontiers_SupplementaryMaterial.tex
